# Supplementary material for: Stereodivergent Synthesis of Aldol Products Using Pseudo-C2 Symmetric N-benzyl-4-(trifluoromethyl)piperidine-2,6-dione
Source: Molecules. 2024 Oct 30;29(21):5129. doi: 10.3390/molecules29215129 (PMC11547649; doi:10.3390/molecules29215129)
Supplement: Supplementary file 1 [file molecules-29-05129-s001.zip]

Archive with 1 entries (1 files):
- molecules-3253760-supplementary.pdf
